# Supplementary material for: QTL Mapping and Diurnal Transcriptome Analysis Identify Candidate Genes Regulating Brassica napus Flowering Time
Source: Int J Mol Sci. 2021 Jul 15;22(14):7559. doi: 10.3390/ijms22147559 (PMC8305928; doi:10.3390/ijms22147559)
Supplement: Supplementary file 1 [file ijms-22-07559-s001.zip]

Archive with 2 entries (2 files):
- Supplement Tables.xlsx
- Supplementary Figures.pdf
